# Supplementary material for: 3D-Printed Coating of Extended-Release Matrix Tablets: Effective Tool for Prevention of Alcohol-Induced Dose Dumping Effect
Source: Pharmaceutics. 2021 Dec 9;13(12):2123. doi: 10.3390/pharmaceutics13122123 (PMC8705548; doi:10.3390/pharmaceutics13122123)
Supplement: Supplementary file 1 [file pharmaceutics-13-02123-s001.zip]

Archive with 1 entries (1 files):
- pharmaceutics-1477562-supplementary.pdf
